# Supplementary material for: Identification, evolution, expression, and docking studies of fatty acid desaturase genes in wheat (Triticum aestivum L.)
Source: BMC Genomics. 2020 Nov 10;21:778. doi: 10.1186/s12864-020-07199-1 (PMC7653692; doi:10.1186/s12864-020-07199-1)
Supplement: Supplementary file 1 — Additional file 1: Table S1 Features of wheat ATG proteins. Table S2 Ka/Ks analysis of the TaFAD duplicated paired genes. Table S3 Putative conserved motifs of the TaFAB2 subfamily. Table S4 Putative conserved motifs of the TaFAD subfamily. Table S5 Conserved histidine-rich boxes of FAD in wheat. Table S6 List of Cis-acting regulatory elements in the TaFAD promoter. Table S7 Simple sequence repeats detected in TaFAD genes. Table S8 Putative TaFAD-targeted miRNA. Table S9 Gene expression data of TaFADs. [file 12864_2020_7199_MOESM1_ESM.xlsx]

## Sheet: Title
Identification, Evolution, Expression, and Docking Studies of Fatty Acid Desaturase Genes in Wheat (Triticum aestivum L.)
Zahra Hajiahmadi1†, Amin Abedi1†, Hui Wei2, Weibo sun2, Honghua Ruan2, Qiang Zhuge2, Ali Movahedi2*
1Department of Agricultural Biotechnology, Faculty of Agricultural Sciences, University of Guilan, Rasht, 4199613776, Iran
2Co-Innovation Center for Sustainable Forestry in Southern China, Key Laboratory of Forest Genetics & Biotechnology, Ministry of Education, Nanjing Forestry University, Nanjing 210037, China
* Correspondence should be addressed to Ali Movahedi: Co-Innovation Center for Sustainable Forestry in Southern China, Key Laboratory of Forest Genetics and Biotechnology, Ministry of Education, Nanjing Forestry University, Nanjing 210037, China. E-mail: ali_movahedi@njfu.edu.cn; Fax: +86 25 85428701; 0000-0001-5062-504X

## Sheet: Supplementary tableS1
Supplementary table S1 Features of wheat FAD proteins
Gene ID	FAD gene name	Chloroplastromosome	Strand	Gene start (bp)	Gene end (bp)	MW (Da)	PI	Length	Subcellular localization
TraesCS2A02G372900	TaDES.1	2A	-1	615359573	615362341	37867.8	8.48	329	Plasma membrane
TraesCS2B02G389900	TaDES.2	2B	-1	553649967	553652725	38419.3	7.31	334	Plasma membrane
TraesCS2D02G369100	TaDES.3	2D	-1	473291126	473294131	37827.7	7.91	329	Endoplasmic reticulum
TraesCS2A02G075300	TaFAB2.1	2A	-1	33342594	33344261	45721	7.75	408	Mitochondria
TraesCS2D02G074100	TaFAB2.10	2D	-1	31606777	31608496	50539.3	6.95	456	Mitochondria
TraesCS2D02G074200	TaFAB2.11	2D	-1	31728322	31729997	49885.8	6.41	449	Chloroplast
TraesCS2D02G279500	TaFAB2.12a	2D	-1	351056754	351060500	41314	5.97	358	Cytoplasmic
TraesCS2D02G279500	TaFAB2.12b	2D	-1	351056754	351060500	44627.7	6.04	392	Chloroplast
TraesCS3A02G408700	TaFAB2.13	3A	-1	653416787	653418249	42334.2	6.39	378	Chloroplast
TraesCS3A02G418000	TaFAB2.14	3A	-1	660053204	660054815	46008.4	7.21	419	Chloroplast
TraesCS3A02G426800	TaFAB2.15a	3A	-1	669729050	669733805	44608.1	5.88	391	Cytoplasmic
TraesCS3A02G426800	TaFAB2.15b	3A	-1	669729050	669733805	49614.8	8.13	433	Mitochondria
TraesCS3A02G426800	TaFAB2.15c	3A	-1	669729050	669733805	54675.6	7.26	482	Mitochondria
TraesCS3B02G453200	TaFAB2.16a	3B	-1	694174207	694176046	45554.7	6.28	417	Chloroplast
TraesCS3B02G453200	TaFAB2.16b	3B	-1	694174207	694176046	45814	6.41	419	Chloroplast
TraesCS3B02G463000	TaFAB2.17a	3B	-1	705817037	705821599	44328.7	6.65	393	Chloroplast/Mitochondria
TraesCS3B02G463000	TaFAB2.17b	3B	-1	705817037	705821599	41193.1	6.08	359	Cytoplasmic
TraesCS3D02G403800	TaFAB2.18	3D	-1	517811310	517812966	42800.9	6.39	382	Chloroplast
TraesCS3D02G413500	TaFAB2.19	3D	-1	525750808	525752533	45748.1	6.68	418	Chloroplast
TraesCS2A02G075400	TaFAB2.2	2A	-1	33380894	33382629	50477.3	6.81	456	Mitochondria
TraesCS3D02G421700	TaFAB2.20	3D	-1	533881792	533886647	44256.6	6.65	392	Chloroplast
TraesCS4A02G326700	TaFAB2.21	4A	-1	613581283	613582998	46532	7.17	409	Chloroplast
TraesCS5A02G123600	TaFAB2.22a	5A	1	270151081	270155883	40000.4	5.42	350	Cytoplasmic
TraesCS5A02G123600	TaFAB2.22b	5A	1	270151081	270155883	43819	6.12	385	Chloroplast
TraesCS5A02G236800	TaFAB2.23	5A	-1	452209630	452211255	45333.6	6.68	404	Chloroplast/Mitochondria
TraesCS5A02G237000	TaFAB2.24	5A	-1	452266675	452268519	44999.3	6.51	404	Chloroplast/Mitochondria
TraesCS5A02G237800	TaFAB2.25	5A	1	454346524	454348246	45558.9	7.66	407	Chloroplast

## Sheet: Supplementary tableS2
Supplementary table S2 Ka/Ks analysis of the TaFAD duplicated paired genes
Gene 1	Gene 2	Ka	Ks	Ka/Ks	Duplication	Selection	MYA
TaFAB2.19	TaFAB2.16	0.0174	0.0429	0.405594	Segmental	Purifying	3.3
TaFAB2.2	TaFAB2.10	0.0302	0.0958	0.31524	Segmental	Purifying	7.36923
TaFAB2.2	TaFAB2.6	0.028	0.1275	0.219608	Segmental	Purifying	9.80769
TaFAB2.2	TaFAB2.11	0.0698	0.2169	0.321807	Segmental	Purifying	16.6846
TaFAB2.1	TaFAB2.11	0.166	0.1154	1.43847	Segmental	Positive	8.87692
TaFAB2.6	TaFAB2.11	0.0598	0.2891	0.206849	Segmental	Purifying	22.2385
TaFAB2.17	TaFAB2.20	0.0033	0.1303	0.0253262	Segmental	Purifying	10.0231
TaFAB2.10	TaFAB2.6	0.0164	0.1251	0.131095	Segmental	Purifying	9.62308
TaFAB2.13	TaFAB2.18	0.0191	0.0656	0.291159	Segmental	Purifying	5.04615
TaFAB2.5	TaFAB2.8	0.0257	0.0759	0.338603	Segmental	Purifying	5.83846
TaFAB2.19	TaFAB2.14	0.0252	0.0747	0.337349	Segmental	Purifying	5.74615
TaFAB2.16	TaFAB2.14	0.0305	0.0636	0.47956	Segmental	Purifying	4.89231
TaFAB2.9	TaFAB2.1	0.0247	0.1539	0.160494	Segmental	Purifying	11.8385
TaFAB2.10	TaFAB2.3	0.0612	0.3107	0.196975	Segmental	Purifying	23.9
TaFAB2.6	TaFAB2.3	0.0505	0.3408	0.148181	Segmental	Purifying	26.2154
TaFAB2.9	TaFAB2.3	0.107	0.2787	0.383925	Segmental	Purifying	21.4385
TaFAB2.7	TaFAB2.3	0.0558	0.2321	0.240414	Segmental	Purifying	17.8538
TaFAB2.11	TaFAB2.3	0.0473	0.1632	0.289828	Segmental	Purifying	12.5538
TaFAB2.5	TaFAB2.12	0.0269	0.059	0.455932	Segmental	Purifying	4.53846
TaFAB2.8	TaFAB2.12	0.0098	0.0618	0.158576	Segmental	Purifying	4.75385
TaFAB2.21	TaFAB2.32	0.0215	0.1076	0.199814	Segmental	Purifying	8.27692
TaFAB2.27	TaFAB2.21	0.5931	0.6208	0.95538	Segmental	Purifying	47.7538
TaFAB2.27	TaFAB2.25	0.0774	0.2075	0.373012	Segmental	Purifying	15.9615
TaFAB2.27	TaFAB2.31	0.0559	0.1246	0.448636	Segmental	Purifying	9.58462
TaFAB2.24	TaFAB2.25	0.0798	0.2405	0.331809	Segmental	Purifying	18.5
TaFAB2.24	TaFAB2.31	0.0245	0.0596	0.411074	Segmental	Purifying	4.58462
TaFAB2.28	TaFAB2.31	0.0197	0.0807	0.244114	Segmental	Purifying	6.20769
TaFAB2.28	TaFAB2.27	0.0512	0.1488	0.344086	Segmental	Purifying	11.4462
TaFAB2.28	TaFAB2.23	0.0335	0.112	0.299107	Segmental	Purifying	8.61538
TaFAB2.28	TaFAB2.24	0.0519	0.1602	0.32397	Segmental	Purifying	12.3231
TaFAB2.27	TaFAB2.23	0.05	0.1013	0.493583	Segmental	Purifying	7.79231
TaFAB2.28	TaFAB2.25	0.0753	0.2309	0.326115	Segmental	Purifying	17.7615
TaFAB2.23	TaFAB2.25	0.081	0.222	0.364865	Segmental	Purifying	17.0769
TaFAB2.28	TaFAB2.23	0.0437	0.1045	0.418182	Segmental	Purifying	8.03846
TaFAB2.31	TaFAB2.25	0.0725	0.2012	0.360338	Segmental	Purifying	15.4769
TaFAB2.31	TaFAB2.23	0.0289	0.12	0.240833	Segmental	Purifying	9.23077
TaFAB2.30	TaFAB2.32	0.0927	0.3842	0.241281	Segmental	Purifying	29.5538
TaFAB2.21	TaFAB2.26	0.088	0.3516	0.250284	Segmental	Purifying	27.0462
TaFAB2.21	TaFAB2.29	0.0307	0.1117	0.274843	Segmental	Purifying	8.59231
TaFAB2.32	TaFAB2.26	0.0923	0.3786	0.243793	Segmental	Purifying	29.1231
TaFAB2.32	TaFAB2.29	0.0204	0.0871	0.234214	Segmental	Purifying	6.7
TaFAB2.30	TaFAB2.21	0.0868	0.3573	0.242933	Segmental	Purifying	27.4846
TaFAB2.30	TaFAB2.22	0.0138	0.099	0.139394	Segmental	Purifying	7.61538
TaFAB2.30	TaFAB2.26	0.0092	0.061	0.15082	Segmental	Purifying	4.69231
TaFAB2.30	TaFAB2.29	0.0204	0.0871	0.234214	Segmental	Purifying	6.7
TaFAB2.7	TaFAB2.11	0.0451	0.1535	0.293811	Segmental	Purifying	11.8077
TaFAB2.26	TaFAB2.29	0.1014	0.3605	0.281276	Segmental	Purifying	27.7308
TaFAB2.17	TaFAB2.15	0.0436	0.2248	0.19395	Segmental	Purifying	17.2923
TaFAB2.20	TaFAB2.15	0.095	0.0536	1.77239	Segmental	Positive	4.12308
TaDES.1	TaDES.3	0.0053	0.1233	0.0429846	Segmental	Purifying	9.48462
TaDES.1	TaDES.2	0.0121	0.0899	0.134594	Segmental	Purifying	6.91538
TaFAB2.4	TaFAD6.2	0.0049	0.1138	0.043058	Segmental	Purifying	8.75385
TaFAB2.4	TaFAD6.1	0.0059	0.0948	0.0622363	Segmental	Purifying	7.29231
TaFAD6.1	TaFAD6.2	0.001	0.0303	0.0330033	Segmental	Purifying	2.33077
TaFAD8.1	TaFAD8.3	0.0204	0.114	0.178947	Segmental	Purifying	8.76923
TaFAD7.1	TaFAD7.2	0.0121	0.0613	0.19739	Segmental	Purifying	4.71538
TaFAD3.3	TaFAD3.1	0.0069	0.0535	0.128972	Segmental	Purifying	4.11538
TaFAD3.3	TaFAD3.2	0.0104	0.0457	0.227571	Segmental	Purifying	3.51538
TaFAD3.1	TaFAD3.2	0.0104	0.0456	0.22807	Segmental	Purifying	3.50769
TaFAD8.1	TaFAD8.2	0.0071	0.0961	0.0738814	Segmental	Purifying	7.39231
TaFAD8.3	TaFAD8.2	0.0121	0.1007	0.120159	Segmental	Purifying	7.74615
TaFAD7.2	TaFAD7.3	0.0091	0.0681	0.133627	Segmental	Purifying	5.23846
TaFAD7.1	TaFAD7.3	0.0091	0.0715	0.127273	Segmental	Purifying	5.5
TaDES.2	TaDES.3	0.0094	0.1388	0.0677233	Segmental	Purifying	10.6769
TaFAD3.1	TaFAD3.5	0.0588	0.3994	0.147221	Segmental	Purifying	30.7231
TaFAD3.3	TaFAD3.5	0.0543	0.4089	0.132795	Segmental	Purifying	31.4538
TaFAD3.4	TaFAD3.5	0.0023	0.0409	0.0562347	Segmental	Purifying	3.14615
TaFAD3.2	TaFAD3.5	0.0617	0.3781	0.163184	Segmental	Purifying	29.0846
TaFAD3.5	TaFAD3.6	0.0023	0.0258	0.0891473	Segmental	Purifying	1.98462
TaSLD.1	TaSLD.2	0.0028	0.0904	0.0309735	Segmental	Purifying	6.95385
TaFAD3.6	TaFAD3.1	0.0614	0.3988	0.153962	Segmental	Purifying	30.6769
TaFAD3.6	TaFAD3.3	0.0568	0.4082	0.139147	Segmental	Purifying	31.4
TaFAD3.6	TaFAD3.2	0.0643	0.3775	0.170331	Segmental	Purifying	29.0385
TaSLD.1	TaSLD.3	0.0019	0.0707	0.0268741	Segmental	Purifying	5.43846
TaSLD.2	TaSLD.3	0.009	0.0903	0.0996678	Segmental	Purifying	6.94615
TaFAD2.9	TaFAD2.3	0.0882	0.1708	0.516393	Segmental	Purifying	13.1385
TaFAD2.9	TaFAD2.7	0.0801	0.1589	0.504091	Segmental	Purifying	12.2231
TaFAD2.9	TaFAD2.2	0.0234	0.0522	0.448276	Segmental	Purifying	4.01538
TaFAD2.9	TaFAD2.6	0.0453	0.1475	0.307119	Segmental	Purifying	11.3462
TaFAD2.9	TaFAD2.11	0.0806	0.1747	0.461362	Segmental	Purifying	13.4385
TaFAD2.9	TaFAD2.4	0.0879	0.1938	0.45356	Segmental	Purifying	14.9077
TaFAD2.1	TaFAD2.10	0.0793	0.207	0.383092	Segmental	Purifying	15.9231
TaFAD2.9	TaFAD2.10	0.0848	0.1632	0.519608	Segmental	Purifying	12.5538
TaFAD2.9	TaFAD2.5	0.0198	0.0709	0.279267	Segmental	Purifying	5.45385
TaFAD2.9	TaFAD2.1	0.0442	0.1511	0.292522	Segmental	Purifying	11.6231
TaFAD4.1	TaFAD4.3	0.0066	0.0674	0.0979228	Segmental	Purifying	5.18462
TaFAD4.3	TaFAD4.2	0.0082	0.0443	0.185102	Segmental	Purifying	3.40769
TaFAD4.1	TaFAD4.2	0.0066	0.0671	0.0983607	Segmental	Purifying	5.16154
TaFAD2.3	TaFAD2.11	0.0144	0.0677	0.212703	Segmental	Purifying	5.20769
TaFAD2.6	TaFAD2.3	0.0819	0.2052	0.399123	Segmental	Purifying	15.7846
TaFAD2.10	TaFAD2.3	0.1219	0.1854	0.657497	Segmental	Purifying	14.2615
TaFAD2.4	TaFAD2.3	0.1205	0.2175	0.554023	Segmental	Purifying	16.7308
TaFAD2.8	TaFAD2.3	0.0832	0.214	0.388785	Segmental	Purifying	16.4615
TaFAD2.7	TaFAD2.3	0.0255	0.0656	0.38872	Segmental	Purifying	5.04615
TaFAD2.1	TaFAD2.3	0.0788	0.1888	0.417373	Segmental	Purifying	14.5231
TaFAD2.5	TaFAD2.3	0.0871	0.197	0.442132	Segmental	Purifying	15.1538
TaFAD2.5	TaFAD2.10	0.0874	0.1762	0.496027	Segmental	Purifying	13.5538
TaFAD2.6	TaFAD2.10	0.0805	0.2034	0.395772	Segmental	Purifying	15.6462
TaFAD2.11	TaFAD2.8	0.0768	0.2098	0.366063	Segmental	Purifying	16.1385
TaFAD2.4	TaFAD2.8	0.0816	0.243	0.335802	Segmental	Purifying	18.6923
TaFAD2.5	TaFAD2.8	0.0497	0.2015	0.24665	Segmental	Purifying	15.5
TaFAD2.10	TaFAD2.8	0.0812	0.2098	0.387035	Segmental	Purifying	16.1385
TaFAD2.6	TaFAD2.8	0.0023	0.1286	0.0178849	Segmental	Purifying	9.89231
TaFAD2.1	TaFAD2.4	0.0799	0.2356	0.339134	Segmental	Purifying	18.1231
TaFAD2.1	TaFAD2.5	0.0454	0.1854	0.244876	Segmental	Purifying	14.2615
TaFAD2.1	TaFAD2.6	0.0035	0.1243	0.0281577	Segmental	Purifying	9.56154
TaFAD2.1	TaFAD2.8	0.0035	0.1084	0.0322878	Segmental	Purifying	8.33846
TaFAD3.4	TaFAD3.3	0.0549	0.4051	0.135522	Segmental	Purifying	31.1615
TaFAD3.4	TaFAD3.1	0.0595	0.4082	0.145762	Segmental	Purifying	31.4
TaFAD3.4	TaFAD3.2	0.0599	0.3867	0.1549	Segmental	Purifying	29.7462
TaFAD3.4	TaFAD3.6	0.0046	0.0447	0.102908	Segmental	Purifying	3.43846
TaFAD2.11	TaFAD2.5	0.0819	0.1972	0.415314	Segmental	Purifying	15.1692
TaFAD2.11	TaFAD2.6	0.0749	0.2033	0.368421	Segmental	Purifying	15.6385
TaFAD2.11	TaFAD2.1	0.0725	0.1935	0.374677	Segmental	Purifying	14.8846
TaFAD2.11	TaFAD2.4	0.1085	0.223	0.486547	Segmental	Purifying	17.1538
TaFAD2.2	TaFAD2.8	0.0558	0.1659	0.336347	Segmental	Purifying	12.7615
TaFAD2.2	TaFAD2.6	0.0801	0.0676	1.18491	Segmental	Positive	5.2
TaFAD2.2	TaFAD2.5	0.0373	0.0629	0.593005	Segmental	Purifying	4.83846
TaFAD2.2	TaFAD2.11	0.0879	0.1669	0.526663	Segmental	Purifying	12.8385
TaFAD2.2	TaFAD2.10	0.0922	0.135	0.682963	Segmental	Purifying	10.3846
TaFAD2.7	TaFAD2.4	0.1114	0.2204	0.505445	Segmental	Purifying	16.9538
TaFAD2.7	TaFAD2.10	0.1105	0.1906	0.579748	Segmental	Purifying	14.6615
TaFAD2.7	TaFAD2.8	0.0775	0.2223	0.348628	Segmental	Purifying	17.1
TaFAD2.7	TaFAD2.1	0.0737	0.1846	0.399242	Segmental	Purifying	14.2
TaFAD2.7	TaFAD2.11	0.0183	0.0664	0.275602	Segmental	Purifying	5.10769
TaFAD2.7	TaFAD2.2	0.0886	0.1566	0.565773	Segmental	Purifying	12.0462
TaFAB2.10	TaFAB2.11	0.0629	0.2594	0.242483	Tandem	Purifying	19.9538
TaFAB2.9	TaFAB2.11	0.113	0.2773	0.407501	Tandem	Purifying	21.3308
TaFAB2.1	TaFAB2.3	0.1242	0.3237	0.383689	Tandem	Purifying	24.9
TaFAB2.2	TaFAB2.3	0.0662	0.2653	0.249529	Tandem	Purifying	20.4077
TaFAD2.6	TaFAD2.5	0.088	0.0526	1.673	Tandem	Positive	4.04615
TaFAD2.2	TaFAD2.3	0.0944	0.1667	0.566287	Tandem	Purifying	12.8231
TaFAD2.9	TaFAD2.8	0.0484	0.1793	0.269939	Tandem	Purifying	13.7923
TaFAD2.11	TaFAD2.10	0.1111	0.1856	0.598599	Tandem	Purifying	14.2769
TaFAD2.2	TaFAD2.1	0.0521	0.1404	0.371083	Tandem	Purifying	10.8
TaFAD2.7	TaFAD2.6	0.0756	0.2048	0.369141	Tandem	Purifying	15.7538
TaFAD2.7	TaFAD2.5	0.0839	0.1988	0.422032	Tandem	Purifying	15.2923
TaFAB2.9	TaFAB2.10	0.1768	0.0977	1.80962	Tandem	Positive	7.51538
TaFAD2.9	TaFAD2.10	0.0848	0.1632	0.519608	Tandem	Purifying	12.5538
TaFAD2.9	TaFAD2.11	0.0806	0.1747	0.461362	Tandem	Purifying	13.4385
TaFAD2.8	TaFAD2.10	0.0812	0.2098	0.387035	Tandem	Purifying	16.1385
TaFAD2.8	TaFAD2.11	0.0768	0.2098	0.366063	Tandem	Purifying	16.1385
TaFAB2.1	TaFAB2.2	0.1931	0.113	1.70885	Tandem	Positive	8.69231
TaFAB2.6	TaFAB2.7	0.0676	0.2554	0.264683	Tandem	Purifying	19.6462
TaFAB2.23	TaFAB2.24	0.0437	0.1045	0.418182	Tandem	Purifying	8.03846
TaFAB2.23	TaFAB2.25	0.081	0.222	0.364865	Tandem	Purifying	17.0769
TaFAB2.24	TaFAB2.25	0.0798	0.2405	0.331809	Tandem	Purifying	18.5
TaFAD2.1	TaFAD2.3	0.0788	0.1888	0.417373	Tandem	Purifying	14.5231
TaFAD2.5	TaFAD2.4	0.0919	0.1985	0.462972	Tandem	Purifying	15.2692
TaFAD2.4	TaFAD2.6	0.0796	0.2219	0.35872	Tandem	Purifying	17.0692
TaFAD2.4	TaFAD2.7	0.7247	0.5234	1.3846	Tandem	Positive	40.2615
TaFAB2.28	TaFAB2.27	0.0512	0.1488	0.344086	Tandem	Purifying	11.4462

## Sheet: Supplementary tableS3
Supplementary table S3 Putative conserved motifs of TaFAB2 subfamily
Motif	E-value	Site	Width	Sequence	Function
Motif 1	2.1e-3078	33	113	WARWTRGWTAEENRHGDLLNKYLYLSGRVDMRQVERTIHYLJGSGMDMLTENSPYHGFIYTSFQERATFISHGNTARHAKEHGDLKLARICGTIAADEKRHETAYTKIVEKLF	Fatty acid desaturase
Motif 2	6.1e-1040	33	45	DGFHDEVKELRARAAGIPDDYLVCLVGBMVTEEALPTYQSMLNRL	Fatty acid desaturase
Motif 3	2.3e-924	32	41	MTDGRDDBLFEHFSAVAQRLGVYTARDYADILEHLVRRWKV	Fatty acid desaturase
Motif 4	4.4e-629	33	29	SLEGWAEDNLLPLLKPVEKAWQPQDLLPD	Fatty acid desaturase
Motif 5	6.9e-626	32	32	TGLSGEGRRAQDYVCGLPPKIRRLEERAHDRA	Fatty acid desaturase
Motif 6	1.3e-420	32	21	IDPDGTVRALAAMMRKKITMP
Motif 7	2.2e-261	32	15	PVVPFSWIFDRPVQI
Motif 8	5.5e-190	22	21	EEGTDDEVLHSLPPEKLEVFD
Motif 9	9.6e-149	33	11	GVRDETGASPT
Motif 10	9.2e-100	7	29	WLLRHPCPLARPWTRTRNBIGLQVTSITY

## Sheet: Supplementary table S4
Supplementary table S4 Putative conserved motifs of TaFAD subfamily
Motif	E-value	Site	Width	Sequence	Function
Motif 1	5.5e-1340	25	75	PLYWAAQGTMFWGLFVJGHDCGHGSFSDSPLLBSVVGHVLHSWJLVPYNGWRISHRRHHQNTGHLERDESWHPKP	Fatty acid desaturase
Motif 2	1.2e-530	24	31	GTHVIHHLFPQIPHYHLVEATKAIKPVLGEY	Fatty acid desaturase
Motif 3	7.1e-638	23	46	FQFDPTDPPPFTLGQIRAAIPPHCWQKSPIRSFSYVVRDVVVVAAL
Motif 4	5.5e-474	23	35	PLYLWGRSPGKFGSHFBPYSDJFNPRERADVFIST
Motif 5	1.3e-397	22	25	LPWYRGTEWSYLRGGLTTMDRDYGI
Motif 6	6.1e-539	23	41	ALLKLASVFGFWWVLKLYGVPYLIVVMWLDLVTYLHHHGHA
Motif 7	1.1e-300	12	41	YREPEKSGPLPFHLFTVLLRSLKVDHYVSDVGDIVYYQTDP
Motif 8	1.3e-223	3	159	NRLLQVVSGNCLTGLGIAWWKFNHNTHHISCNSLDHDPDLQHLPLFAVSTKLFNNLWSVCYERTLAFDAISKFFVSYQHWTFYPVMGFARINLLVQSIVFLITQKKVRQRWLEIAGVAAFWVWYPLLVSCLPNWWERVAFVLASFVITGIQHVQFCLNH	Fatty acid desaturase
Motif 9	4.3e-281	3	200	MSVTFQKYHLEHHRFQGVDGIDMDIPSQTEAHVVKNTVSKSIWVVLQLFFYALRPLFLKPKPPGLWEFTNLTIQVALDAAMVYLYGWKSLAYLILSTFLGGGMHPMAGHFISEHYVFSPEQETYSYYGPLNLMTWHVGYHNEHHDFPRIPGAKLHKVKEIAPEYYDSLKSYRSWSQVIYMYVMDQTVGPFSRMKRKAPKK	Fatty acid desaturase
Motif 10	2.6e-227	3	200	ADSGSYAEPLAAALAAYTVADLATGVYHWLVDNYGDASTPLVGAQIAAFQGHHRHPSTITRREPCNNLHALARAVALALPAVEAAAAAAHAPAAAHAFAGTFAACVVLSQQFHAWAHEKRRRLPPGVEALQAAGVLVSRAQHAAHHRQPYSTNYCILSGVWNGVLDRHKVFEALEMVVFFRTGVRPRSWDETQAAWMEDT	B domain of TMEM189, localisation domain
Motif 11	5.9e-222	10	29	AKATWREAKECIYVEPEDRKGVFWYSNKF
Motif 12	1.1e-200	11	29	WYTPYIYBNPVGRLVLIVVQLTLGWPMYL
Motif 13	5.7e-190	3	159	MISTKELQAHAAADDLWISISGDVYDVTPWLRHHPGGEVPLITLAGQDATDAFMAYHPPSVRPLLRRFFVGRLSDYTVPPASADFRRLLAQLSSAGLFERVGHTPKFLLVAMSVLFCIALYCVLACSSTGAHMFAGGLIGFIWIQSGWIGHDSGHHQIT	Cytochrome b5-like Heme/Steroid binding domain
Motif 14	8.4e-124	11	15	MGAGGRMTEKEREKQ
Motif 15	9.9e-123	12	21	EKLYKSLEPSTKKLRFSLPFP
Motif 16	1.7e-94	24	8	JNNIHHBI
Motif 17	1.4e-87	11	15	VWIPTLPSVLQLGAW
Motif 18	2.2e-49	33	11	AAAARADSGEA
Motif 19	1e-40	3	34	RMVAPIVRDLCKKHGLSYGAATFWEANVMTWKTL
Motif 20	1.3e-65	2	112	QNEIESSSFLRKAIIFGYGPIRPWMSIAHWLMWHFDLKKFRPNELPRVKISLACVFAFMAIGWPLIILQSGIAGWFKFWFMPWMVYHFWMSTFTMVHHTAPHIPFKSSKEWN
Motif 21	2.8e-130	3	113	EEGVMATDFFWSYTDEPHASRRREILAKYPQIKELFGPDPLAFIKIAAVVSLQLWTATLLRDAGWSKILPVAYFFGSFLNHNLFLAIHELSHNLAFATPSLNRWLGIFANLPI	Sphingolipid Delta4-desaturase (DES)
Motif 22	1e-42	2	80	IVKRFSLCNGRSHHQFLPLKQRGRLQAAVLPVTPPLLDDEEKRKQMSEDYGFNQIGEQLPDNITLKDVMDTLPKEVFEID
Motif 23	9e-36	6	21	RDWAERVAAPTLDIKVFPEDD
Motif 24	2.6e-38	3	57	QCCCGLTPLPLPRRAVALPPPPSLLPSSGVAASRRALSLRVAVAAPARLVTAEDDGS
Motif 25	1.7e-35	12	8	TCWLAMIA
Motif 26	3e-30	6	14	SLNGDKWTGNGKHK
Motif 27	5.2e-26	3	38	MARLALSDCRGLTPLRARSRGSAIALPSPPHLAAGPRR
Motif 28	8.4e-23	2	41	INEASWNWRLMKTILTTCHVYDKERYYVSFDELVPEESQPI
Motif 29	2.2e-22	3	28	RAAALQAREATTGAAPKNLVWEALNTHG
Motif 30	1.1e-21	3	21	WFHGGLQFQVEHHLFPRLPRC

## Sheet: Supplementary table S5
Supplementary tableS5 Conserved histidine-rich boxes of FAD in wheat
Type	Protein	Histidine Box-1		Histidine Box-2		Histidine Box-3
		Sequence	Position	Sequence	Position	Sequence	Position
FAB2	TaFAB2.1	EENRHG	178-183	DEKRHE	264-269
	TaFAB2.2	EENRHG	226-231	DEKRHE	312-317
	TaFAB2.3	EENRHG	215-220	DEKRHE	301-306
	TaFAB2.4	EENRHG	164-169	DEKRHE	250-255
	TaFAB2.5	EENRHG	171-176	DEKRHE	257-262
	TaFAB2.6	EENRHG	220-225	DEKRHE	306-311
	TaFAB2.7	EENRHG	206-211	DEKRHE	253-258
	TaFAB2.8	EENRML	171-176	DEKRHE	257-262
	TaFAB2.9	EENRHG	175-180	DEKRHE	261-266
	TaFAB2.10	EENRHG	226-231	DEKRHE	312-317
	TaFAB2.11	EENRHG	219-224	DEKRHE	305-310
	TaFAB2.12	EENRHG	171-176	DEKRHE	257-262
	TaFAB2.13	EENRHG	154-159	DEKRHE	240-245
	TaFAB2.14	EENRHG	190-195	DEKRHE	276-281
	TaFAB2.15	EENRHG	261-266	DEKRHE	347-352
	TaFAB2.16	EENRHG	190-195	DEKRHE	276-281
	TaFAB2.17	EENRHG	172-177	DEKRHE	258-263
	TaFAB2.18	EENRHG	158-163	DEKRHE	244-249
	TaFAB2.19	EENRHG	192-197	DEKRHE	278-283
	TaFAB2.20	EENRHG	171-176	DEKRHE	257-262
	TaFAB2.21	EENRHG	188-193	DERRHE	274-279
	TaFAB2.22	EENRHG	164-169	DEKRHE	250-255
	TaFAB2.23	EENRHG	175-180	DEKRHE	261-266
	TaFAB2.24	EENRHG	175-180	DEKRHE	261-266
	TaFAB2.25	EENRHG	176-181	DEKRHE	262-267
	TaFAB2.26	EENRHG	164-169	DEKRHE	250-255
	TaFAB2.27	EENRHG	173-178	DEKRHE	259-264
	TaFAB2.28	EENRHG	178-183	DEKRHE	264-269
	TaFAB2.29	EENRHG	170-175	DERRHE	256-261
	TaFAB2.30	EENRHG	161-166	DEKRHE	247-252
	TaFAB2.31	EENRHG	178-183	DEKRHE	264-269
	TaFAB2.32	EENRHG	170-175	DERRHE	256-261
	TaFAB2.33	EENRHG	180-185	DEKRHE	266-271
	TaFAB2.34	EENRHG	181-186	DEKRHE	267-272
FAD2/FAD6	TaFAD2.1	HECGH	111-115	HRRHH	147-151	HVAHH	262-266
	TaFAD2.2	HECGH	152-156	HRRHH	188-192	HVAHH	363-367
	TaFAD2.3	HECGH	111-115	HRRHH	147-151	HILHH	322-326
	TaFAD2.4	HECGH	111-115	HRRHH	147-151
	TaFAD2.5	HECGH	145-149	HRRHH	181-185	HVAHH	356-360
	TaFAD2.6	HECGH	134-137	HRRHH	170-174	HVAHH	345-349
	TaFAD2.7	HECGH	111-115	HRRHH	147-151	HILHH	322-326
	TaFAD2.8	HECGH	111-115	HRRHH	147-151	HVAHH	322-326
	TaFAD2.9	HECGH	108-112	HRRHH	144-148	HVAHH	319-323
	TaFAD2.10	HECGH	111-115	HRRHH	147-151	HVAHH	322-326
	TaFAD2.11	HECGH	111-115	HRRHH	147-151	HILHH	323-327
	TaFAD6.1	HDCAH	167-151	HDRHH	203-207	HVPHH	363-367
	TaFAD6.2	HDCAH	242-246	HDRHH	278-282	HVPHH	438-542
FAD3/7/8	TaFAD3.1	HDCGH	96-100	HRTHH	132-136	HVIHH	298-302
	TaFAD3.2	HDCGH	96-100	HRTHH	132-136	HVIHH	298-302
	TaFAD3.3	HDCGH	96-101	HRTHH	132-137	HVIHH	298-303
	TaFAD3.4	HDCGH	98-102	HRTHH	134-138	HVIHH	300-304
	TaFAD3.5	HDCGH	98-102	HRTHH	134-138	HVIHH	300-304
	TaFAD3.6	HDCGH	98-102	HRTHH	134-138	HVIHH	300-304
	TaFAD7.1	HDCGH	157-161	HRTHH	193-197	HVIHH	360-364
	TaFAD7.2	HDCGH	157-161	HRTHH	193-197	HVIHH	360-364
	TaFAD7.3	HDCGH	157-161	HRTHH	193-197	HVIHH	360-364
	TaFAD8.1	HDCGH	162-166	HRTHH	198-202	HVIHH	365-369
	TaFAD8.2	HDCGH	157-161	HRTHH	193-197	HVIHH	360-364
	TaFAD8.3	HDCGH	157-161	HRTHH	193-197	HVIHH	360-364
FAD4	TaFAD4.1	QGHH	120-123	HAWAH	183-187	HAAHH	212-215
	TaFAD4.2	QGHH	119-122	HAWAH	182-186	HAAHH	211-215
	TaFAD4.3	QGHH	119-122	HAWAH	182-186	HAAHH	211-215
SLD	TaSLD.1	HDSGH	179-183	HNTHH	216-220	QVEHH	393-397
	TaSLD.2	HDSGH	179-183	HNTHH	216-220	QVEHH	393-397
	TaSLD.3	HDSGH	179-183	HNTHH	216-220	QVEHH	393-397
DES1	TaDES.1	HELSH	99-103	HLEHH	136-140	HNEHH	267-271
	TaDES.2	HELSH	104-108	HLEHH	141-145	HNEHH	272-276
	TaDES.3	HELSH	99-103	HLEHH	136-140	HNEHH	267-271

## Sheet: Supplementary table S6
Supplementary table S6 List of Cis-acting regulatory elements in the TaFAD promoter
Motif	Putative Function	TaFAB2.1	TaFAB2.2	TaFAB2.3	TaFAB2.4	TaFAB2.5	TaFAB2.6	TaFAB2.7	TaFAB2.8	TaFAB2.9	TaFAB2.10	TaFAB2.11	TaFAB2.12	TaFAB2.13	TaFAB2.14	TaFAB2.15	TaFAB2.16	TaFAB2.17	TaFAB2.18	TaFAB2.19	TaFAB2.20	TaFAB2.21	TaFAB2.22	TaFAB2.23	TaFAB2.24	TaFAB2.25	TaFAB2.26	TaFAB2.27	TaFAB2.28	TaFAB2.29	TaFAB2.30	TaFAB2.31	TaFAB2.32	TaFAB2.33	TaFAB2.34	FAD2.1	FAD2.2	FAD2.3	FAD2.4	FAD2.5	FAD2.6	FAD2.7	FAD2.8	FAD2.9	FAD2.10	FAD2.11	FAD3.1	FAD3.2	FAD3.3
TATA-box
CAAT-box	cis-acting element in promoter and enhancer regions	19	21	17	34	12	22	25	10	27	21	18	15	16	16	17	7	19	16	19	20	18	20	27	29	42	30	21	21	29	37	23	22	16	24	17	22	16	23	12	15	8	13	8	23	10	18	20	17
AT-rich element	AT-rich DNA binding protein (ATBP-1)	0	0	0	0	1	0	0	0	0	0	0	0	0	0	0	0	0	0	0	0	0	0	0	1	0	0	0	0	1	1	0	1	1	0	0	0	0	0	0	0	0	0	0	0	0	1	0	0
Box III	protein binding site	0	0	0	0	0	0	0	0	0	0	0	0	0	0	0	0	0	0	0	0	1	0	0	0	0	0	0	0	0	0	0	0	0	0	0	0	0	0	0	0	0	0	0	0	0	0	0	0
CCAAT-box	MYBHv1 binding site	0	0	0	0	1	0	0	1	1	0	0	0	0	2	0	3	1	2	1	1	0	1	0	1	0	0	0	1	1	0	1	1	0	0	0	3	0	0	1	0	0	0	0	1	2	0	0	1
ATCT-motif	a conserved DNA module involved in light responsiveness	0	0	0	0	0	0	0	0	1	0	0	0	0	0	0	0	0	0	0	0	0	0	0	1	0	1	0	0	0	0	1	0	0	0	0	0	0	0	0	1	0	1	0	0	0	0	0	0
AE-box	a module for light response	0	0	1	0	0	0	1	0	0	0	1	0	0	0	0	0	0	0	0	0	0	0	1	1	0	0	1	0	0	0	0	0	0	0	0	0	0	0	0	0	0	0	0	0	0	0	0	0
AT1-motif	light responsive module	0	0	0	0	0	0	0	0	0	0	0	0	0	0	0	0	0	0	0	0	0	0	0	0	0	0	0	0	0	0	0	0	0	0	0	0	0	0	0	0	0	0	0	1	0	0	0	0
Box IV	light responsive module	2	1	4	1	0	0	2	1	2	1	0	0	1	1	1	0	0	0	0	0	4	0	0	1	1	0	0	0	2	0	1	1	1	1	0	0	0	1	0	0	1	0	0	1	0	2	0	1
ACE	involved with responses to light	0	0	0	0	0	0	0	0	0	0	0	0	1	0	1	1	1	0	0	2	0	0	0	0	1	0	0	0	0	0	0	0	2	2	0	0	0	0	0	0	1	0	0	0	0	0	0	0
GTGGC	part of a light responsive element	0	0	0	0	0	0	0	0	0	0	0	0	1	0	0	1	0	1	0	0	0	0	0	0	0	0	0	0	0	0	0	0	0	0	0	0	1	0	0	0	0	0	0	0	0	0	0	0
G-Box	involved with responses to light	1	0	0	0	0	0	0	1	0	0	2	0	1	1	0	2	1	2	4	1	1	0	2	4	1	0	2	0	1	0	3	1	2	1	2	0	1	0	0	2	1	2	2	1	0	1	1	1
G-box	involved with responses to light	2	1	1	3	2	0	0	0	2	2	0	0	3	2	1	5	1	2	7	2	1	1	2	3	1	0	1	2	2	0	0	2	6	3	3	0	6	1	3	4	2	3	0	1	4	5	7	7
MRE	involved with responses to light	0	0	0	0	0	1	0	0	1	0	0	0	1	0	1	0	0	1	0	0	1	0	0	0	1	0	0	0	0	0	0	0	0	1	0	0	1	0	0	0	1	0	1	0	0	1	1	0
TCCC-motif	involved with responses to light	0	0	0	1	0	0	0	0	0	0	0	0	0	1	0	0	1	0	0	0	1	0	2	0	0	0	0	0	1	0	0	1	0	1	0	1	0	0	1	0	0	0	0	0	0	0	0	0
GT1-motif	light responsive element	1	0	0	0	1	0	0	0	0	0	0	0	0	1	1	0	0	2	1	0	0	1	0	0	0	1	0	0	0	1	0	0	3	2	1	0	0	0	0	2	1	1	0	0	0	0	1	0
Sp1	light responsive element	0	1	0	0	2	1	0	1	1	2	0	1	3	0	0	2	0	2	0	0	2	1	0	0	0	0	0	0	0	0	1	0	0	0	2	1	0	1	2	1	0	1	2	0	1	0	0	0
I-box	light responsive element	0	2	0	0	0	0	0	0	0	0	1	0	1	0	1	0	0	2	0	0	0	0	0	0	1	0	0	0	0	0	1	0	0	5	3	0	0	0	0	3	0	3	0	0	0	1	0	0
TCT-motif	light responsive element	0	0	0	0	1	1	0	0	0	0	0	0	0	0	0	0	0	1	0	0	0	0	0	0	0	0	0	1	0	1	0	0	1	1	1	1	1	1	0	1	0	1	1	1	0	1	0	0
Gap-box	light responsive element	0	0	0	0	0	0	0	0	0	1	0	0	0	0	0	0	0	0	0	0	0	0	0	0	0	0	0	0	0	0	0	0	0	0	0	0	0	1	0	0	0	0	0	0	0	0	0	0
Box II	light responsive element	1	0	0	0	0	0	0	0	0	0	0	0	0	0	0	0	0	1	2	0	0	0	0	0	0	0	0	0	0	0	0	0	0	0	1	0	0	0	0	0	0	0	0	0	0	1	0	0
Pc-CMA2c	light responsive element	0	0	0	0	0	0	0	0	0	0	0	0	0	0	0	0	0	0	0	0	0	0	0	0	0	0	0	0	0	0	0	0	0	0	1	0	0	0	0	1	0	1	0	0	0	0	0	0
Chs-unit 1 ml	light responsive element	0	0	0	0	0	0	1	0	0	0	0	0	0	0	0	0	0	0	0	0	0	0	0	0	0	0	0	0	0	1	0	0	0	0	0	0	0	0	1	0	0	0	0	0	0	1	1	1
GA-motif	light responsive element	1	1	0	0	0	1	0	0	1	0	0	0	0	0	0	0	0	0	0	0	0	0	0	0	0	0	0	0	0	0	0	0	0	0	0	0	0	0	0	0	0	0	0	0	0	0	0	0
Chs-MA2a	light responsive element	0	0	0	0	0	0	0	0	0	0	0	0	0	1	0	0	0	0	0	0	0	0	0	0	0	0	0	0	0	0	1	0	0	0	0	0	0	0	0	0	0	0	0	0	0	0	0	0
ACA-motif	light responsive element	0	0	0	0	0	0	0	0	0	0	0	0	0	0	0	0	0	0	0	0	0	1	0	0	0	0	0	0	0	1	0	0	0	0	0	0	0	0	0	0	0	0	0	0	0	0	0	0
Chs-MA1a	light responsive element	0	0	0	0	0	0	0	0	0	0	0	0	0	0	0	0	0	0	0	0	0	0	0	1	0	0	0	0	0	0	0	0	0	0	0	0	0	0	0	0	0	0	0	0	0	0	0	0
L-box	Part of a light-responsive element	0	0	0	0	0	0	0	0	0	0	0	0	0	0	0	0	0	0	0	0	0	0	0	0	0	0	0	0	0	0	0	0	0	0	0	0	0	0	0	0	0	0	0	0	0	0	1	0
LAMP-element	light responsive element	0	0	0	0	0	0	0	0	0	0	0	0	0	0	0	0	0	0		0	0	0	0	0	0	0	0	0	0	0	0	0	0	0	0	0	0	0	0	0	0	0	0	0	0	0	0	0
AAAC-motif	light responsive element	0	0	0	0	0	0	0	0	0	1	0	0	0	0	0	0	0	0	0	0	0	0	0	0	0	0	0	0	0	0	0	0	0	0	0	0	0	0	0	0	0	0	0	0	0	0	0	0
GATA-motif	light responsive element	0	1	0	1	0	0	0	2	1	0	0	1	2	0	1	0	0	2	1	0	0	0	1	0	0	0	0	0	0	0	0	0	0	2	1	2	2	0	0	1	0	1	0	0	0	0	0	0
TGACG-motif	involved in responses to MeJA	0	1	1	2	1	1	0	2	1	0	1	0	3	1	0	2	4	1	4	6	3	1	2	1	0	1	1	3	1	1	1	0	3	1	1	3	4	2	3	1	1	0	1	1	3	3	3	4
CGTCA-motif	involved in responses to MeJA	0	1	1	1	1	1	0	2	1	0	1	0	3	1	0	2	4	1	4	4	3	1	2	1	0	1	1	3	1	1	1	0	3	1	1	3	4	2	3	1	1	0	1	1	3	3	3	4
ABRE	involved in responses to abscisic acid	2	1	1	2	2	0	0	1	1	1	2	0	5	3	0	6	2	4	10	0	2	0	4	7	2	0	3	2	2	1	3	2	9	4	3	1	6	1	2	3	3	3	3	1	3	5	5	6
TCA-element	involved in responses to salicylic acid	0	0	0	1	3	1	1	1	0	0	1	1	0	0	0	0	0	0	0	0	0	0	0	1	0	0	2	0	0	1	0	0	0	2	0	0	0	2	0	0	1	0	0	2	0	0	0	2
P-box	gibberellin-responsive element	0	0	1	0	0	1	3	0	0	0	1	0	0	0	0	0	0	1	0	0	0	0	0	0	0	0	0	0	0	0	0	0	0	0	0	1	0	0	0	0	0	0	0	1	1	0	0	0
GARE-motif	gibberellin-responsive element	0	0	0	0	0	0	0	0	0	0	0	0	0	0	0	0	0	0	0	1	0	0	0	0	0	0	0	0	1	0	0	0	0	0	0	0	0	0	0	0	1	0	0	1	1	0	0	0
ERE	ethylene-responsive element	0	0	0	0	2	0	2	2	1	0	0	0	0	0	1	1	0	0	1	0	1	0	0	1	1	0	1	0	0	0	0	0	0	0	0	0	0	0	0	0	0	0	1	0	0	0	0	0
TATC-box	gibberellin-responsive element	0	0	0	0	0	0	0	0	1	0	0	0	0	0	1	0	0	0	0	0	0	0	0	2	0	0	0	0	0	0	0	0	0	0	0	0	0	0	0	0	0	0	0	0	0	0	1	0
TGA-element	auxin-responsive element	0	0	0	0	0	1	0	0	0	0	0	0	0	0	0	0	0	1	0	1	0	1	0	0	0	0	0	0	0	0	0	0	1	0	0	1	0	1	2	0	0	0	0	0	1	0	0	0
AuxRR-core	involved in responses to auxin	0	1	0	0	0	0	0	0	1	1	0	0	0	0	0	0	0	1	0	0	0	0	0	0	0	0	0	0	0	0	0	0	0	0	0	1	0	1	0	0	0	0	0	0	0	1	0	1
Circadian	involved in circadian control	0	0	0	0	0	0	0	0	0	0	0	0	0	0	0	0	0	0	0	1	0	0	0	0	0	2	0	0	0	1	0	0	0	1	2	0	0	0	0	0	0	0	0	0	0	0	0	0
WUN-motif	wound-responsive element	0	0	1	0	0	0	0	0	0	0	0	0	0	0	0	0	0	0	0	0	0	0	0	0	1	0	0	0	0	0	2	0	0	0	0	0	0	0	0	0	0	0	1	0	0	1	0	0
WRE3	wound and pathogen response element	1	1	0	2	1	2	0	1	1	1	0	1	2	0	1	1	0	0	0	2	2	0	1	0	0	1	2	0	2	1	0	2	0	1	4	2	4	0	0	4	0	3	1	1	0	1	0	2
box s	wound and pathogen response element	0	0	0	1	0	0	0	0	0	0	0	0	1	0	0	0	0	1	0	0	1	0	0	0	0	0	0	1	0	0	0	0	0	0	0	0	0	0	0	1	0	0	0	0	0	0	1	1
GC-motif	involved in anoxic specific inducibility	2	0	0	0	0	0	1	2	1	0	0	0	0	0	0	3	3	2	0	3	5	3	1	0	0	0	0	0	1	0	1	0	0	0	1	2	0	0	2	0	2	1	0	0	0	1	1	0
MBS	involved in drought-inducibility	1	2	2	0	0	1	0	0	1	1	2	3	2	1	0	0	0	1	0	0	1	0	0	0	0	2	0	1	1	3	1	3	0	3	0	0	0	2	0	0	0	0	0	2	1	0	1	0
MYC	involved in drought-response	1	2	2	5	2	6	1	3	4	3	1	0	0	2	2	1	2	1	3	1	0	2	5	5	4	1	3	1	3	2	3	3	3	4	4	4	5	6	1	2	1	2	5	7	5	3	5	4
MYB	involved in water-response	3	2	1	3	2	1	1	3	2	2	1	3	4	2	4	1	2	5	0	3	1	7	2	4	5	3	5	3	6	6	1	6	4	3	1	2	4	0	1	2	5	3	0	5	4	2	2	1
MYB-recognition site	involved in drought-response	0	0	0	0	1	0	0	1	1	0	0	0	0	2	0	3	1	2	1	1	0	1	0	1	0	0	0	1	1	0	1	1	0	0	0	3	0	0	1	0	0	0	0	1	2	0	0	1
DRE1	ABA-dependent regulation	2	0	0	0	0	0	0	1	0	0	0	0	0	0	0	0	0	0	0	0	0	0	1	1	1	0	0	0	0	0	0	0	0	0	1	0	1	0	0	1	0	1	0	0	0	2	1	0
DRE core	involved in responses to cold- and dehydration	0	0	0	0	1	0	0	1	1	0	0	0	0	0	1	1	1	0	0	1	0	1	0	1	0	1	0	1	0	1	0	1	0	0	0	1	0	2	2	0	0	0	2	2	1	0	1	2
as-1	involved in drought-response	0	1	1	2	1	1	0	2	1	0	1	0	3	1	0	2	4	1	4	6	3	1	2	1	0	1	1	3	1	1	1	0	3	1	1	3	4	2	3	1	1	0	1	1	3	3	3	4
O2-site	involved in zein metabolism regulation	0	2	2	1	0	2	0	0	0	1	1	1	2	0	0	1	1	0	0	1	1	0	2	1	0	0	3	0	1	0	0	1	1	1	1	0	2	0	0	1	1	1	0	1	0	0	2	0
ARE	regulatory element essential for the anaerobic induction	0	4	4	1	1	3	2	1	0	4	1	1	4	0	2	1	3	2	1	1	1	2	1	1	0	3	0	1	2	3	0	2	2	2	2	0	2	0	0	1	0	1	0	0	0	1	2	1
TC-rich repeats	involved in defense and responses to stress	0	0	0	0	0	0	0	0	2	0	0	0	0	0	1	0	0	0	0	1	0	0	0	0	0	0	0	0	0	0	0	0	0	0	0	0	0	0	0	0	0	0	0	0	0	0	0	1
CARE	involved in plant defense response	0	0	0	0	0	0	0	0	0	0	0	0	0	0	0	0	0	0	0	0	0	0	0	1	0	0	0	0	0	0	0	0	0	0	0	0	0	0	0	0	0	0	0	0	0	0	0	0
STRE	involved in responses to stress	2	3	3	3	3	4	3	2	1	4	2	2	3	4	1	5	8	4	4	1	6	3	3	3	1	0	2	4	2	1	3	2	1	1	4	1	3	1	8	5	3	4	3	2	4	4	1	3
W-box	involved in responses to stress	2	1	1	3	1	0	1	1	1	0	1	1	0	2	1	0	0	2	0	0	0	0	0	1	4	0	1	0	0	0	1	1	1	0	2	0	1	0	0	1	1	2	0	0	1	2	0	0
LTR	involved in responses to low-temperatures	0	1	1	2	0	1	2	0	0	1	1	0	1	1	1	1	0	1	1	0	0	1	0	2	0	0	3	0	0	0	0	0	1	0	1	1	0	1	0	1	1	1	1	1	0	2	0	0
RY-element	involved in seed-specific gene expression	0	0	0	0	0	0	0	0	0	0	0	0	0	1	0	0	0	0	0	0	0	0	0	0	0	0	0	0	0	0	0	0	0	0	0	0	0	2	0	0	0	0	0	0	1	0	0	0
GCN4-motif	involved in endosperm development	1	0	0	0	0	0	0	0	1	0	0	0	0	0	0	0	0	0	0	0	0	0	0	0	0	0	0	0	0	0	1	0	0	0	0	0	0	0	0	0	0	0	0	0	1	0	0	0
CAT-box	related to meristem associated gene expression	1	0	0	0	0	0	0	0	0	0	0	0	1	0	1	0	1	3	1	0	2	0	0	0	2	0	1	0	2	0	1	3	0	0	0	0	3	2	0	0	1	0	1	0	0	0	0	1
CCGTCC-box	related to meristem specific gene activation	0	0	0	1	2	1	0	0	0	0	0	0	1	0	0	0	1	0	1	0	0	1	0	0	1	0	0	0	0	0	0	0	0	0	2	0	0	0	0	2	0	1	3	1	1	0	1	2
Myb-binding site	cell cycle and cell proliferation response	0	0	0	1	0	0	0	0	0	0	0	0	1	1	0	0	0	1	0	1	0	5	0	0	1	0	0	0	1	2	0	0	2	0	0	0	2	0	0	1	2	1	0	2	3	0	0	1
A-box	involved in specific day-length	0	0	0	1	2	1	0	0	0	0	0	0	1	0	0	0	1	0	1	0	0	1	0	0	1	0	0	0	0	0	0	0	0	0	2	0	0	0	0	2	0	1	3	1	1	0	1	2
AAGAA-motif	involved in seed specific expression	1	0	1	0	0	0	1	0	1	0	0	0	1	0	0	1	2	0	0	0	0	1	0	1	1	0	0	0	0	1	2	0	3	0	1	1	1	0	0	1	1	1	0	0	1	1	0	0
CCGTCC-motif	related to meristem specific gene activation	0	0	0	1	2	1	0	0	0	0	0	0	1	0	0	0	1	0	1	0	0	1	0	0	1	0	0	0	0	0	0	0	0	0	2	0	0	0	0	2	0	1	3	1	1	0	1	2
E2Fb	involved cell cycle regulation	0	0	0	0	0	0	0	0	0	0	0	0	1	0	0	0	0	0	0	0	0	0	0	0	0	0	0	0	0	0	0	0	0	0	0	0	0	0	0	0	0	0	0	0	0	0	0	0
dOCT	histone promoter elements	0	0	0	0	0	0	0	0	0	0	0	0	0	0	0	0	0	0	0	0	1	0	0	0	0	0	0	0	0	0	0	0	0	0	0	0	0	0	1	0	0	0	1	0	0	0	0	1
NON-box	related to meristem specific activation	1	0	0	0	0	1	0	0	0	0	0	0	0	0	0	0	1	0	0	1	0	0	0	0	0	0	0	0	0	0	0	0	0	0	0	0	0	0	0	0	0	0	0	0	0	1	1	0
AC-I	Responsible to vascular expression in xylem	0	0	0	0	1	0	0	0	0	0	0	1	0	0	0	0	0	0	1	0	0	0	0	0	0	0	1	0	0	0	0	0	0	0	1	0	0	0	0	1	0	1	0	0	0	0	0	0
CTAG-motif	unknown	1	0	0		0	0	0	0	1	0	1	0	0	0	0	0	0	1	0	0	0	0	0	0	0	0	0	0	0	0	0	0	0	0	0	0	0	0	0	0	0	0	0	0	0	0	0	0
F-box	unknown	0	0	1	0	0	0	0	0	0	0	0	0	0	0	0	0	0	0	0	0	0	0	0	0	0	0	0	0	0	0	0	0	0	0	0	0	0	0	0	0	0	0	0	0	0	0	0	0
SARE	salicylic acid responsive elements	0	0	0	1	0	0	0	0	0	0	0	1	0	0	0	0	0	0	0	0	0	0	0	0	0	0	0	0	0	0	0	0	0	0	0	0	0	0	0	0	0	0	0	0	0	0	0	0
3-AF3 binding site	part of conserved DNA module array (CMA3)	0	0	0	0	1	0	0	1	0	0	0	0	0	0	1	0	0	0	0	0	1	0	0	0	0	0	0	1	0	0	0	0	0	1	0	0	0	0	0	0	0	0	0	0	0	0	0	0
AP-I	unknown	0	0	0	0	0	1	0	0	0	1	0	0	0	0	1	0	0	0	0	0	0	0	0	0	0	0	0	0	0	0	0	0	0	0	0	0	0	0	0	0	0	0	0	0	0	0	0	0
MSA-like sequence	involved cell cycle regulation	0	0	0	0	0	0	0	0	1	0	0	0	0	0	0	1	0	0	1	0	0	0	0	0	0	0	0	0	0	0	0	0	0	0	0	0	0	0	0	0	0	0	0	0	0	0	0	0
Plant_AP-2-like	unknown	0	0	0	0	0	0	0	0	0	0	0	0	0	0	1	0	0	0	0	0	0	0	0	0	0	0	0	0	0	0	0	0	0	0	0	0	0	0	0	0	0	0	0	0	0	0	0	0
re2f-1	cell cycle and cell proliferation response	0	0	0	0	0	0	0	0	0	0	0	0	0	0	0	0	0	0	0	0	0	0	1	0	0	0	0	0	0	0	0	0	0	0	0	0	0	0	0	0	0	0	0	0	0	0	0	0
OCT	dependent- and mersitematic tissue-specific expression	0	0	0	0	0	0	0	0	0	0	0	0	0	0	0	0	0	0	0	0	0	0	0	0	0	0	0	1	0	0	0	0	0	0	0	0	0	0	0	0	0	0	0	0	0	0	0	0
HD-Zip1	involved in differentiation of the palisade mesophyll cells	0	0	0	0	0	0	0	0	0	0	0	0	0	0	0	0	0	0	0	0	0	0	0	0	0	0	0	0	0	0	0	0	1	1	0	0	0	0	0	0	0	0	0	0	0	0	0	0
[truncated: 20 more columns]

## Sheet: Supplementary table S7
Supplementary tableS7 Simple sequence repeats detected in TaFAD genes
Gene	Chromosome	Count	Motif
TaDES.1	2A	1	(GTG)4
TaDES.3	2D	1	(GTTTT)3
TaFAB2.13	3A	1	(GGC)4
TaFAB2.15	3A	3	(TGGA)3, (CATCC)3, (AAAAT)3
TaFAB2.17	3B	1	(AAAAT)3
TaFAB2.18	3D	1	(GGC)4
TaFAB2.19	3D	1	(CCGCGG)3
TaFAB2.20	3D	2	(CCGCA)4, (AAAAT)3
TaFAB2.22	5A	5	(CTC)5, (GAAT)3, (TATT)3, (TTTG)7,(TTTTG)3
TaFAB2.23	5A	1	(GGA)5
TaFAB2.26	5B	1	(GAAT)3
TaFAB2.28	5B	1	(GAT)4
TaFAB2.30	5D	1	(GAAT)3
TaFAB2.31	5D	2	(AGC)4, (GAT)4
TaFAB2.32	5D	1	(GA)10
TaFAB2.33	7A	1	(CGC)4
TaFAB2.34	7B	3	(GGA)5, (CGC)4, (TGCA)4
TaFAD2.11	6D	1	(TGT)9
TaFAD2.7	6B	5	(GGC)4, (GCG)4, (GGC)5, (GCG)4, (GCG)4
TaFAD2.8	6D	2	(CGG)4,(AAGA)3
TaFAD2.9	6D	1	(GTAC)3
TaFAD3.1	4A	4	(ACT)4, (ATTT)4,(ATCC)3, (AAAAG)3
TaFAD3.2	4B	3	(AT)10,(TATTA)3, (GCTTT)3
TaFAD3.3	4D	4	(ACT)4, (ATTT)3, (AATT)3,(ATCC)4
TaFAD3.4	5A	3	(AT)6,(CGC)4, (GCA)4
TaFAD3.5	5B	1	(GCA)4
TaFAD3.6	5D	2	(GCA)4, (TTTTG)3
TaFAD4.2	6B	1	(GGCCGC)3
TaFAD6.1	2B	1	(GCTCA)3
TaFAD6.2	2D	1	(GCTCA)3
TaFAD7.1	4A	1	(CGC)5
TaFAD7.2	4B	1	(CGC)5
TaFAD7.3	4D	1	(CGC)5
TaFAD8.1	2A	5	(GCA)4,(CGT)4,(CGC)4, (CGCC)3,(CGGCTC)3
TaFAD8.2	2B	3	(CGT)4,(CGC)5, (CGCC)3
TaFAD8.3	2D	5	(GCA)4,(CGT)4,(CGC)4, (CGCC)3,(CGGCTC)3

## Sheet: Supplementary tableS8
Supplementary table S8 Putative TaFAD-targeted miRNA
miRNA_Acc.	Target_Acc.	Expectation	miRNA_start	miRNA_end	Target_start	Target_end	Inhibition
tae-miR5384-3p	TaFAB2.1	5	1	21	579	599	Cleavage
tae-miR9781	TaFAB2.1	5	1	21	1374	1394	Cleavage
tae-miR5048-5p	TaFAB2.10	5	1	22	366	387	Cleavage
tae-miR5048-5p	TaFAB2.11	5	1	22	344	365	Cleavage
tae-miR5384-3p	TaFAB2.11	5	1	21	698	718	Cleavage
tae-miR9677b	TaFAB2.14	5	1	21	1010	1030	Cleavage
tae-miR1120a	TaFAB2.15a	5	1	24	1951	1974	Cleavage
tae-miR1139	TaFAB2.15a	5	1	22	2803	2824	Translation
tae-miR9653a-3p	TaFAB2.15a	5	1	21	1491	1511	Cleavage
tae-miR1137b-5p	TaFAB2.17a	5	1	21	846	866	Cleavage
tae-miR9657b-5p	TaFAB2.17a	5	1	21	1270	1290	Cleavage
tae-miR1137b-5p	TaFAB2.17b	5	1	21	501	521	Cleavage
tae-miR9657b-5p	TaFAB2.17b	5	1	21	925	945	Cleavage
tae-miR9772	TaFAB2.19	5	1	21	1495	1515	Cleavage
tae-miR408	TaFAB2.2	5	1	21	577	597	Cleavage
tae-miR5048-5p	TaFAB2.2	5	1	22	347	368	Cleavage
tae-miR5384-3p	TaFAB2.21	5	1	21	1093	1113	Cleavage
tae-miR1137b-5p	TaFAB2.22a	5	1	21	474	494	Translation
tae-miR1137b-5p	TaFAB2.22b	5	1	21	1023	1043	Translation
tae-miR9676-5p	TaFAB2.23	5	1	22	584	605	Cleavage
tae-miR5049-3p	TaFAB2.25	5	1	21	1440	1460	Cleavage
tae-miR9673-5p	TaFAB2.25	5	1	20	1541	1559	Cleavage
tae-miR1137b-5p	TaFAB2.26	5	1	21	693	713	Translation
tae-miR1139	TaFAB2.28	5	1	22	1666	1687	Cleavage
tae-miR395b	TaFAB2.3	5	1	20	659	678	Cleavage
tae-miR5048-5p	TaFAB2.3	5	1	22	400	421	Cleavage
tae-miR9676-5p	TaFAB2.3	5	1	22	790	811	Translation
tae-miR1137b-5p	TaFAB2.30	5	1	21	696	716	Translation
tae-miR9676-5p	TaFAB2.30	5	1	22	995	1016	Cleavage
tae-miR9678-3p	TaFAB2.30	5	1	22	636	657	Translation
tae-miR5384-3p	TaFAB2.32	5	1	21	1137	1157	Cleavage
tae-miR1139	TaFAB2.33	5	1	22	1384	1405	Translation
tae-miR5384-3p	TaFAB2.33	5	1	21	560	580	Cleavage
tae-miR5384-3p	TaFAB2.34	5	1	21	582	602	Cleavage
tae-miR1128	TaFAB2.4a	5	1	21	1093	1113	Cleavage
tae-miR159a	TaFAB2.4a	5	1	21	418	438	Cleavage
tae-miR159b	TaFAB2.4a	5	1	21	418	438	Cleavage
tae-miR1128	TaFAB2.4b	5	1	21	1742	1762	Cleavage
tae-miR159a	TaFAB2.4b	5	1	21	1067	1087	Cleavage
tae-miR159b	TaFAB2.4b	5	1	21	1067	1087	Cleavage
tae-miR5048-5p	TaFAB2.6	5	1	22	350	371	Cleavage
tae-miR5384-3p	TaFAB2.6	5	1	21	704	724	Cleavage
tae-miR395b	TaFAB2.7a	5	1	20	528	547	Cleavage
tae-miR5048-5p	TaFAB2.7a	5	1	22	269	290	Cleavage
tae-miR9676-5p	TaFAB2.7a	5	1	22	659	680	Translation
tae-miR9676-5p	TaFAB2.7a	5	1	22	887	908	Cleavage
tae-miR395b	TaFAB2.7b	5	1	20	486	505	Cleavage
tae-miR5048-5p	TaFAB2.7b	5	1	22	227	248	Cleavage
tae-miR9676-5p	TaFAB2.7b	5	1	22	617	638	Translation
tae-miR9676-5p	TaFAB2.7b	5	1	22	943	964	Cleavage
tae-miR5384-3p	TaFAB2.9	5	1	21	566	586	Cleavage
tae-miR9666b-3p	TaFAD2.1	5	1	22	594	615	Cleavage
tae-miR9670-3p	TaFAD2.1	5	1	21	1603	1623	Cleavage
tae-miR9666a-3p	TaFAD2.10	5	1	22	1018	1039	Translation
tae-miR9666b-3p	TaFAD2.10	5	1	22	598	619	Cleavage
tae-miR9666a-3p	TaFAD2.11	5	1	22	1075	1096	Translation
tae-miR9666b-3p	TaFAD2.11	5	1	22	652	673	Cleavage
tae-miR9666a-3p	TaFAD2.4	5	1	22	955	976	Translation
tae-miR164	TaFAD2.5a	5	1	21	530	550	Cleavage
tae-miR164	TaFAD2.5b	5	1	21	525	545	Cleavage
tae-miR9666b-3p	TaFAD2.6a	5	1	22	595	616	Cleavage
tae-miR9666b-3p	TaFAD2.6b	5	1	22	751	772	Cleavage
tae-miR9666b-3p	TaFAD2.6c	5	1	22	603	624	Cleavage
tae-miR9666a-3p	TaFAD2.7	5	1	22	983	1004	Translation
tae-miR9666b-3p	TaFAD2.7	5	1	22	563	584	Cleavage
tae-miR9666b-3p	TaFAD2.8	5	1	22	727	748	Cleavage
tae-miR9780	TaFAD4.3	5	1	21	84	104	Cleavage
tae-miR1847-5p	TaFAD7.1	5	1	21	1396	1416	Translation
tae-miR9652-5p	TaFAD7.1	5	1	22	983	1004	Cleavage
tae-miR9780	TaFAD7.1	5	1	21	351	372	Cleavage
tae-miR1847-5p	TaFAD7.2	5	1	21	1443	1463	Translation
tae-miR9780	TaFAD7.2	5	1	21	398	419	Cleavage
tae-miR1847-5p	TaFAD7.3	5	1	21	1475	1495	Translation
tae-miR9652-5p	TaFAD7.3	5	1	22	1062	1083	Cleavage
tae-miR9780	TaFAD7.3	5	1	21	430	451	Cleavage
tae-miR160	TaFAD8.2	5	1	21	1228	1248	Cleavage
tae-miR9677a	TaFAD8.2	5	1	22	779	800	Cleavage
tae-miR530	TaFAD8.3	5	1	21	1691	1711	Cleavage
tae-miR395a	TaSLD.1	5	1	21	717	737	Cleavage
tae-miR395b	TaSLD.1	5	1	20	717	736	Cleavage
tae-miR9659-3p	TaSLD.1	5	1	22	115	136	Cleavage
tae-miR9677b	TaSLD.1	5	1	21	1186	1206	Cleavage
tae-miR395a	TaSLD.2	5	1	21	717	737	Cleavage
tae-miR395b	TaSLD.2	5	1	20	717	736	Cleavage
tae-miR9659-3p	TaSLD.2	5	1	22	115	136	Cleavage
tae-miR9677b	TaSLD.2	5	1	21	1186	1206	Cleavage
tae-miR1137a	TaSLD.3	5	1	20	1513	1532	Cleavage
tae-miR395a	TaSLD.3	5	1	21	759	779	Cleavage
tae-miR395b	TaSLD.3	5	1	20	759	778	Cleavage
tae-miR9659-3p	TaSLD.3	5	1	22	157	178	Cleavage
tae-miR9677b	TaSLD.3	5	1	21	1228	1248	Cleavage

## Sheet: Sheet1
Supplementary table S9 Gene expression data of TaFADs
Droght and heat stresses	TaDES.1	TaDES.2	TaDES.3	TaFAB2.1	TaFAB2.10	TaFAB2.11	TaFAB2.12	TaFAB2.13	TaFAB2.14	TaFAB2.15	TaFAB2.16	TaFAB2.17	TaFAB2.18	TaFAB2.19	TaFAB2.2	TaFAB2.20	TaFAB2.21	TaFAB2.22	TaFAB2.23	TaFAB2.24	TaFAB2.25	TaFAB2.26	TaFAB2.27	TaFAB2.28	TaFAB2.29	TaFAB2.3	TaFAB2.30	TaFAB2.31	TaFAB2.32	TaFAB2.33	TaFAB2.34	TaFAB2.4	TaFAB2.5	TaFAB2.6	TaFAB2.7	TaFAB2.8	TaFAB2.9	TaFAD2.1	TaFAD2.10	TaFAD2.11	TaFAD2.2	TaFAD2.3	TaFAD2.4	TaFAD2.5	TaFAD2.6	TaFAD2.7	TaFAD2.8	TaFAD2.9	TaFAD3.1
Drought Stress (1 hour)	0	0	0	0	0	0	4.20802	0	0	4.95856	0	5.02413	0	0	0	4.08247	0	0	0	0	0	0	0	0	0	0	0	0	0	0	0	3.37866	3.23175	0	0	2.85967	0	5.86663	0	0	0	0	0	0	5.68197	0	6.65023	1.05682	0
Drought Dtress(6 hour)	0	0	0	0	0	0	5.09963	0	0	3.16643	0	3.87457	0	0	0	3.12963	0	0	0	0	0	0	0	0	0	0	0	0	0	0	0	2.12829	4.07903	0	0	4.09765	0	3.5714	0	0	0	0	0	0	3.33018	0	4.26439	0	0
Heat Stress (1 hour)	0	0	0	0	0	0	3.80233	0	0	4.46614	0	4.5609	0	0	0	3.7315	0	0	0	0	0	0	0	0	0	0	0	0	0	0	0	2.23323	2.1941	0	0	2.24204	0	4.38357	0	0	0	0	0	0	4.18697	0	5.39778	0.239804	0
Heat Stress(6 hour)	0	0	0	0	0	0	4.41984	0	0	5.05559	0	5.35153	0	0	0	4.61154	0	0	0	0	0	0	0	0	0	0	0	0	0	0	0	2.47534	3.06531	0	0	3.40569	0	7.40587	0	0	0	0	0	0	6.54425	0	8.53333	2.36373	0
Drought and Heat Stresses (1 hour)	0	0	0	0	0	0	2.34356	0	0	4.07427	0	4.40741	0	0	0	3.47347	0	0	0	0	0	0	0	0	0	0	0	0	0	0	0	2.40444	1.86723	0	0	1.6487	0	4.7688	0	0	0	0	0	0	4.7886	0	5.55918	0	0
Drought and Heat Stresses (6 hour)	0	0	0	0	0	0	3.92756	0	0	4.58065	0	5.09944	0	0	0	4.03167	0	0	0	0	0	0	0	0	0	0	0	0	0	0	0	2.79657	3.39247	0	0	3.10502	0	5.82476	0	0	0	0	0	0	5.34947	0	7.10699	0	0
Developmental stages	TaDES.1	TaDES.2	TaDES.3	TaFAB2.1	TaFAB2.2	TaFAB2.3	TaFAB2.4	TaFAB2.5	TaFAB2.6	TaFAB2.7	TaFAB2.8	TaFAB2.9	TaFAB2.10	TaFAB2.11	TaFAB2.12	TaFAB2.13	TaFAB2.14	TaFAB2.15	TaFAB2.16	TaFAB2.17	TaFAB2.18	TaFAB2.19	TaFAB2.20	TaFAB2.21	TaFAB2.22	TaFAB2.23	TaFAB2.24	TaFAB2.25	TaFAB2.26	TaFAB2.27	TaFAB2.28	TaFAB2.29	TaFAB2.30	TaFAB2.31	TaFAB2.32	TaFAB2.33	TaFAB2.34	TaFAD2.1	TaFAD2.2	TaFAD2.3	TaFAD2.4	TaFAD2.5	TaFAD2.6	TaFAD2.7	TaFAD2.8	TaFAD2.9	TaFAD2.10	TaFAD2.11	TaFAD3.1
leaves/shoots, seedling	0	0	0	0	0	0	4.91195	3.81869	0	0	3.67961	0.392343	0	0	4.48166	0	0	5.5861	0	5.74226	0	0	4.94878	0	0	0	0.189866	0	0	0.535612	0	0	0	0	0	0	0	5.63256	0	0	0	0	5.34784	0	6.08039	1.56274	0	0	2.3516
roots, seedling	1.72825	2.03432	2.52098	0	0	0	3.01418	5.7408	0	0	5.21752	0	0	0	5.70876	4.07763	0	4.95224	0	5.41337	2.96731	0	4.52282	0	0	0	0	0	0	0	0	0	0	0	0	0	0	6.40048	0	0	0	0	6.06002	0	6.52237	1.70399	1.78703	1.30665	3.52391
leaves/shoots, vegetative	0	0	0	0	0	0	4.63023	3.66551	0	0	3.67785	0	0	0	4.46622	3.48785	0	5.49642	0	5.6814	2.41342	0	4.7339	0	1.16648	0	0	0	0	0	0	0	0	0	0	0	0	5.6343	0	0	0	0	5.31091	0	6.38295	0	0	0	1.36178
roots, vegetative	1.69064	1.99923	2.45482	0	0	0	1.4966	5.34918	0	0	4.90496	0	0	0	5.33103	3.97318	0	4.68667	0	5.27946	2.70498	0	4.28357	0	0	0	0	0	0	0	0	0	0	0	0	0	0	6.76869	0	0	0	0	6.29584	0	6.78614	0	1.47442	0.850145	3.20503
spike, vegetative	1.64023	1.93815	2.52935	0	0	0	2.93742	5.99416	0.265777	0	5.07494	0	0	0	5.38939	0.0753985	0	5.45551	0	6.10568	0.640519	2.38572	5.03065	0	0	0	1.4498	0.271336	0	3.0422	2.27707	0	0	0.132947	0	1.57127	0	5.72601	0	0	0	0	5.78284	0	5.74082	0	0	0	2.8508
leaves/shoots, reproductive	0	0	0.0701909	0	0	0	4.871	3.34713	0	0	3.92367	0	0	0	4.42171	0	0	5.60718	0	5.79899	0	0	4.87659	0	1.87906	0	0	0	0.923459	0	0	0	0	0	0.0394255	0	0	5.02108	0	0	0	0	4.96414	0	5.81783	0	0	0	0
roots, reproductive	0.814245	0.98296	1.55121	0	0	0	1.35935	5.1118	0	0	4.5067	0	0	0	5.12896	0.745651	0	4.07829	0	4.51823	0.00961895	0	3.44763	0	0	0	0	0	0.481364	0	0	0	0	0	0	0	0	5.42398	0	0	0	0	4.96173	0	5.74819	0	0.0364977	0	1.68793
spike, reproductive	0.41922	1.23836	1.93744	0	0	0.75919	3.99659	5.20245	1.29756	0	4.75732	0	0	1.22306	5.32517	1.59725	0	5.14401	0	5.24179	0.971459	0	4.88453	1.09071	2.2789	0.915716	1.6202	0	1.52286	1.96977	1.31497	0	0.898161	0.48175	0.38804	0.920342	0	5.3696	0	0	0	0	5.51217	0	6.00133	1.26465	1.90506	0.100121	1.56276
grain, reproductive	0	0	0	0	0	0	1.52737	4.64553	0	0	4.13398	0	0	0	4.93193	1.66957	0	5.33968	0	5.23582	0.642417	0	5.06988	0	1.71257	0	0	0	0.178301	0	0	0	0	0	0	0	0	5.27768	0	0	0	0	4.41915	0	5.4464	0	0	0	0
Cold stress	TaDES.1	TaDES.2		TaFAB2.1	TaFAB2.10	TaFAB2.11	TaFAB2.12	TaFAB2.13	TaFAB2.14	TaFAB2.15	TaFAB2.16	TaFAB2.17	TaFAB2.18	TaFAB2.19	TaFAB2.2	TaFAB2.20	TaFAB2.21	TaFAB2.22	TaFAB2.23	TaFAB2.24	TaFAB2.25	TaFAB2.26	TaFAB2.27	TaFAB2.28	TaFAB2.29	TaFAB2.3	TaFAB2.30	TaFAB2.31	TaFAB2.32	TaFAB2.33	TaFAB2.34	TaFAB2.4	TaFAB2.5	TaFAB2.6	TaFAB2.7	TaFAB2.8	TaFAB2.9	TaFAD2.1	TaFAD2.10	TaFAD2.11	TaFAD2.2	TaFAD2.3	TaFAD2.4	TaFAD2.5	TaFAD2.6	TaFAD2.7	TaFAD2.8	TaFAD2.9	TaFAD3.1
Cold (2 weeks)	0	0	0	0	0	0	3.37237	0	0	6.00896	0	6.2065	0	0	0	5.61251	0	0.929761	0	0	0	0	0	0	0	0	0	0	0	1.57362	0	5.4417	1.56526	0	0	2.59824	0	0	0	0	0	0	0	0	6.82707	0	8.14787	1.64553	0
Biotic stress	TaDES.1	TaDES.2	TaDES.3	TaFAB2.1	TaFAB2.10	TaFAB2.11	TaFAB2.12	TaFAB2.13	TaFAB2.14	TaFAB2.15	TaFAB2.16	TaFAB2.17	TaFAB2.18	TaFAB2.19	TaFAB2.2	TaFAB2.20	TaFAB2.21	TaFAB2.22	TaFAB2.23	TaFAB2.24	TaFAB2.25	TaFAB2.26	TaFAB2.27	TaFAB2.28	TaFAB2.29	TaFAB2.3	TaFAB2.30	TaFAB2.31	TaFAB2.32	TaFAB2.33	TaFAB2.34	TaFAB2.4	TaFAB2.5	TaFAB2.6	TaFAB2.7	TaFAB2.8	TaFAB2.9	TaFAD2.1	TaFAD2.10	TaFAD2.11	TaFAD2.2	TaFAD2.3	TaFAD2.4	TaFAD2.5	TaFAD2.6	TaFAD2.7	TaFAD2.8	TaFAD2.9	TaFAD3.1
Powdery Mildew Pathogen E09 (24 hours)	0	0	0	0	0	0	5.66769	0	0	4.85689	0	5.20359	0	0	0	4.16688	0	0	0	0	0	0	0	0	0	0	0	0	0	0	0	3.8868	3.58392	0	0	3.87929	1.20076	5.75922	4.52364	2.47522	0	0	0	0	5.50389	0	6.06637	0.744396	0
Powdery Mildew Pathogen E09 (48 hours)	0	0	0	0	0	0	5.02938	0	0	5.20707	0	5.52107	0	0	0	4.47264	0	0	0	0	0	0	0	0	0	0	0	0	0	0	0	4.7075	3.09852	0	0	2.99665	0.766128	5.07101	1.89597	0.869145	0	0	0	0	4.53504	0	5.34103	0.275919	0
Powdery Mildew Pathogen E09 (72 hours)	0	0	0	0	0	0	4.50822	0	0	5.52066	0	5.91089	0	0	0	4.95885	0	0	0	0	0	0	0	0	0	0	0	0	0	0	0	4.67832	2.85469	0	0	2.58981	0.0989621	5.96012	0	0	0	0	0	0	5.11096	0	5.93152	0.986979	0
Stripe Rust Pathogen CYR31 (24 hours)	0	0	0	0	0	0	3.55219	0	0	5.15237	0	5.4487	0	0	0	4.57168	0	0	0	0	0	0	0	0	0	0	0	0	0	0	0	2.88566	0.862634	0	0	1.11215	2.00611	6.541	0	0	0	0	0	0	5.85583	0	7.18112	1.22852	0
Stripe Rust Pathogen CYR31 (48 hours)	0	0	0	0	0	0	3.14035	0	0	5.77675	0	6.09738	0	0	0	5.32375	0	0	0	0	0	0	0	0	0	0	0	0	0	0	0	4.16246	2.1548	0	0	1.45118	0.0560887	7.07009	0	0	0.274863	0	0	0	6.63686	0	7.47133	2.3007	0
Stripe Rust Pathogen CYR31 (72 hours)	0	0	0	0	0	0	3.0269	0	0	5.61436	0	5.80456	0	0	0	5.0197	0	0	0	0	0	0	0	0	0	0	0	0	0	0	0	4.80496	1.56101	0	0	1.68922	0	7.09006	0	0	0	0	0	0	6.57913	0	7.4562	1.4053	0
[truncated: 19 more columns]
